# Supplementary material for: Each Cellular Compartment Has a Characteristic Protein Reactive Cysteine Ratio Determining Its Sensitivity to Oxidation
Source: Antioxidants (Basel). 2023 Jun 14;12(6):1274. doi: 10.3390/antiox12061274 (PMC10295259; doi:10.3390/antiox12061274)
Supplement: Supplementary file 1 [file antioxidants-12-01274-s001.zip]

Archive with 1 entries (1 files):
- antioxidants-2343502-supplementary.pdf
